# Supplementary material for: Association of Frailty Status with Staging and Mortality Risk of Cardiovascular-Kidney-Metabolic Syndrome in Middle-Aged and Older Populations: Insights from the 1999–2018 National Health and Nutrition Examination Survey
Source: J Clin Med. 2025 Aug 25;14(17):6008. doi: 10.3390/jcm14176008 (PMC12429832; doi:10.3390/jcm14176008)
Supplement: Supplementary file 1 [file jcm-14-06008-s001.zip]

Archive with 1 entries (1 files):
- jcm-3795211-supplementary.pdf
